# Supplementary material for: Isoform-specific disruption of the TP73 gene reveals a critical role for TAp73γ in tumorigenesis via leptin
Source: eLife. 2023 Aug 31;12:e82115. doi: 10.7554/eLife.82115 (PMC10471163; doi:10.7554/eLife.82115)
Supplement: Figure 7—source data 2. [file elife-82115-fig7-data2.zip]

Archive with 4 entries (4 files):
- Figure 7- Source data 2a.tif
- __MACOSX/._Figure 7- Source data 2a.tif
- Figure 7- Source data 2b.tif
- __MACOSX/._Figure 7- Source data 2b.tif
